# Supplementary material for: Recombinant BCG Expressing the Subunit 1 of Pertussis Toxin Induces Innate Immune Memory and Confers Protection against Non-Related Pathogens
Source: Vaccines (Basel). 2022 Feb 3;10(2):234. doi: 10.3390/vaccines10020234 (PMC8879706; doi:10.3390/vaccines10020234)
Supplement: Supplementary file 1 [file vaccines-10-00234-s001.zip]

Archive with 1 entries (1 files):
- vaccines-1545250-supplementary.pdf
